# Supplementary material for: Oral Immunization with Yeast-Surface Display of SARS-CoV-2 Antigens in Pichia pastoris Induces Humoral Responses in BALB/C Mice
Source: Infect Dis Rep. 2025 Aug 27;17(5):104. doi: 10.3390/idr17050104 (PMC12452405; doi:10.3390/idr17050104)
Supplement: Supplementary file 1 [file idr-17-00104-s001.zip]

Archive with 1 entries (1 files):
- idr-3676279-supplementary.pdf
